# Supplementary material for: Sentiments Regarding COVID-19 Vaccination among Graduate Students in Singapore
Source: Vaccines (Basel). 2021 Oct 6;9(10):1141. doi: 10.3390/vaccines9101141 (PMC8538718; doi:10.3390/vaccines9101141)
Supplement: Supplementary file 1 [file vaccines-09-01141-s001.zip]

Archive with 1 entries (1 files):
- vaccines-1386255-supplementary.pdf
